# Supplementary material for: Phenolic Constituents, Photoprotective Effect, and Antioxidant Capacities of Achillea ligustica All
Source: Molecules. 2024 Aug 30;29(17):4112. doi: 10.3390/molecules29174112 (PMC11397229; doi:10.3390/molecules29174112)
Supplement: Supplementary file 1 [file molecules-29-04112-s001.zip]

Archive with 1 entries (1 files):
- molecules-3157985-supplementary.pdf
